# Supplementary material for: A Stable Biotin-Streptavidin Surface Enables Multiplex, Label-Free Protein Detection by Aptamer and Aptamer-Protein Arrays Using Arrayed Imaging Reflectometry
Source: Sensors (Basel). 2020 Oct 10;20(20):5745. doi: 10.3390/s20205745 (PMC7650819; doi:10.3390/s20205745)
Supplement: Supplementary file 1 [file sensors-20-05745-s001.zip]

Archive with 2 entries (2 files):
- sensors-949520-figures.mp4
- sensors-949520-supplementary.pdf
